# Supplementary material for: Collagen Lattice Model, Populated with Heterogeneous Cancer-Associated Fibroblasts, Facilitates Advanced Reconstruction of Pancreatic Cancer Microenvironment
Source: Int J Mol Sci. 2024 Mar 27;25(7):3740. doi: 10.3390/ijms25073740 (PMC11011612; doi:10.3390/ijms25073740)
Supplement: Supplementary file 1 [file ijms-25-03740-s001.zip]

Archive with 6 entries (6 files):
- ijms-2906448-supplementary.docx
- Supplementory video S2.avi
- Supplementory video S3.avi
- Supplementory video S4.avi
- Supplementory video S5.avi
- Supplemrntory video S1.avi
